# Supplementary material for: The net return from animal activity in agro-ecosystems: trading off benefits from ecosystem services against costs from crop damage
Source: F1000Res. 2014 Apr 30;2:239. Originally published 2013 Nov 12. [Version 2] doi: 10.12688/f1000research.2-239.v2 (PMC4176426; doi:10.12688/f1000research.2-239.v2)
Supplement: Pre-harvest nut damage and post-harvest mummy nut removal by birds in an Australian almond plantation. — Pre-harvest nut damage. Contains data on the number of almonds on each lateral branch at the beginning of the experiment (‘Total almonds’), the number eaten by birds (‘Eaten by birds’), and the percentage of total nuts damaged (‘percent damaged’) for trees exposed to birds (‘Open trees’) at two almond blocks (‘Almond block; 1, 2’) in either edge or interior block rows (‘Row location; edge, interior’). Data are also provided for trees excluding birds (‘Netted trees’) showing the number of almonds on each lateral branch at the beginning of the experiment (‘Total almonds’), the number lost to non-bird factors (e.g. storms) (‘Non-bird nut loss’), and the percentage of total nuts lost (‘percent loss’) at two almond blocks in either edge or interior block rows. Post-harvest mummy nut removal. Contains data on the number of mummy nuts on each lateral branch at the beginning of the experiment (‘Total mummy nuts’), the number eaten by birds (‘Eaten by birds’), and the percentage of total nuts eaten (‘percent eaten’) for trees exposed to birds (‘Open trees’) at two almond blocks (‘Almond block; 1, 2’) in either edge or interior block rows (‘Row location; edge, interior’). Data are also provided for trees excluding birds (‘Netted trees’) showing the number of mummy nuts on each lateral branch at the beginning of the experiment (‘Total mummy nuts’), the number lost to non-bird factors (‘Non-bird nut loss’), and the percentage of total nuts lost (‘percent loss’) at two almond blocks in either edge or interior block rows. Data shows the relationship between % bird damage to the almond crop ('percent bird damage') and the cost to growers ('AUD cost/ha') based on a wholesale almond price of $5.05 kg-1 (dashed line in Figure 5a in main article). The relationship between the cost of replacing the ecosystem service based on varying the salary rate for mechanical shaker drivers - 'Replacement cost (salary rate/hr)' and the ecosystem-service value (bold line in Figure 5a in main article [file f1000research-2-4324-s0000.tgz › Pre_harvest_nut_damage.csv]

Treatment	Almond block	Row location	Total almonds	Eaten by birds	Percent damaged	Treatment	Almond block	Row location	Total almonds	Non-bird nut loss	Percent loss
Open trees	1	Edge	51	0	0	Netted trees	1	Edge	54	11	20.37037037
Open trees	1	Edge	168	16	9.523809524	Netted trees	1	Edge	34	6	17.64705882
Open trees	1	Edge	115	2	1.739130435	Netted trees	1	Edge	88	10	11.36363636
Open trees	1	Edge	122	6	4.918032787	Netted trees	1	Edge	28	4	14.28571429
Open trees	1	Edge	72	1	1.388888889	Netted trees	1	Edge	34	2	5.882352941
Open trees	1	Edge	49	1	2.040816327	Netted trees	1	Edge	27	1	3.703703704
Open trees	1	Edge	83	5	6.024096386	Netted trees	1	Edge	31	0	0
Open trees	1	Edge	142	11	7.746478873	Netted trees	1	Edge	17	1	5.882352941
Open trees	1	Edge	60	2	3.333333333	Netted trees	1	Edge	22	1	4.545454545
Open trees	1	Edge	124	7	5.64516129	Netted trees	1	Edge	44	1	2.272727273
Open trees	1	Edge	115	3	2.608695652	Netted trees	1	Edge	16	4	25
Open trees	1	Edge	96	1	1.041666667	Netted trees	1	Edge	17	1	5.882352941
Open trees	1	Edge	116	2	1.724137931	Netted trees	1	Edge	20	1	5
Open trees	1	Edge	68	4	5.882352941	Netted trees	1	Edge	20	0	0
Open trees	1	Edge	102	3	2.941176471	Netted trees	1	Edge	55	2	3.636363636
Open trees	1	Interior	86	1	1.162790698	Netted trees	1	Interior	29	2	6.896551724
Open trees	1	Interior	63	0	0	Netted trees	1	Interior	92	5	5.434782609
Open trees	1	Interior	68	1	1.470588235	Netted trees	1	Interior	22	1	4.545454545
Open trees	1	Interior	92	2	2.173913043	Netted trees	1	Interior	87	11	12.64367816
Open trees	1	Interior	120	2	1.666666667	Netted trees	1	Interior	76	6	7.894736842
Open trees	1	Interior	99	2	2.02020202	Netted trees	1	Interior	35	1	2.857142857
Open trees	1	Interior	141	5	3.546099291	Netted trees	1	Interior	79	11	13.92405063
Open trees	1	Interior	121	4	3.305785124	Netted trees	1	Interior	98	24	24.48979592
Open trees	1	Interior	100	5	5	Netted trees	1	Interior	47	2	4.255319149
Open trees	1	Interior	82	2	2.43902439	Netted trees	1	Interior	15	1	6.666666667
Open trees	1	Interior	95	2	2.105263158	Netted trees	1	Interior	80	11	13.75
Open trees	1	Interior	134	4	2.985074627	Netted trees	1	Interior	45	3	6.666666667
Open trees	1	Interior	86	0	0	Netted trees	1	Interior	18	2	11.11111111
Open trees	1	Interior	107	3	2.803738318	Netted trees	1	Interior	24	1	4.166666667
Open trees	1	Interior	127	6	4.724409449	Netted trees	1	Interior	73	17	23.28767123
Open trees	2	Edge	108	2	1.851851852	Netted trees	2	Edge	20	0	0
Open trees	2	Edge	86	2	2.325581395	Netted trees	2	Edge	30	2	6.666666667
Open trees	2	Edge	116	3	2.586206897	Netted trees	2	Edge	34	2	5.882352941
Open trees	2	Edge	49	0	0	Netted trees	2	Edge	27	0	0
Open trees	2	Edge	98	1	1.020408163	Netted trees	2	Edge	18	0	0
Open trees	2	Edge	130	6	4.615384615	Netted trees	2	Edge	38	1	2.631578947
Open trees	2	Edge	89	3	3.370786517	Netted trees	2	Edge	41	1	2.43902439
Open trees	2	Edge	107	2	1.869158879	Netted trees	2	Edge	30	0	0
Open trees	2	Edge	71	3	4.225352113	Netted trees	2	Edge	39	1	2.564102564
Open trees	2	Edge	119	4	3.361344538	Netted trees	2	Edge	39	3	7.692307692
Open trees	2	Edge	152	17	11.18421053	Netted trees	2	Edge	28	1	3.571428571
Open trees	2	Edge	118	3	2.542372881	Netted trees	2	Edge	72	1	1.388888889
Open trees	2	Edge	80	1	1.25	Netted trees	2	Edge	37	2	5.405405405
Open trees	2	Edge	69	2	2.898550725	Netted trees	2	Edge	14	0	0
Open trees	2	Edge	134	7	5.223880597	Netted trees	2	Edge	34	1	2.941176471
Open trees	2	Interior	86	1	1.162790698	Netted trees	2	Interior	31	0	0
Open trees	2	Interior	129	4	3.100775194	Netted trees	2	Interior	19	0	0
Open trees	2	Interior	120	3	2.5	Netted trees	2	Interior	32	1	3.125
Open trees	2	Interior	83	1	1.204819277	Netted trees	2	Interior	42	2	4.761904762
Open trees	2	Interior	146	5	3.424657534	Netted trees	2	Interior	18	0	0
Open trees	2	Interior	87	1	1.149425287	Netted trees	2	Interior	24	1	4.166666667
Open trees	2	Interior	99	0	0	Netted trees	2	Interior	23	3	13.04347826
Open trees	2	Interior	117	2	1.709401709	Netted trees	2	Interior	20	1	5
Open trees	2	Interior	70	0	0	Netted trees	2	Interior	15	1	6.666666667
Open trees	2	Interior	82	1	1.219512195	Netted trees	2	Interior	23	0	0
Open trees	2	Interior	112	3	2.678571429	Netted trees	2	Interior	27	0	0
Open trees	2	Interior	125	3	2.4	Netted trees	2	Interior	69	1	1.449275362
Open trees	2	Interior	103	3	2.912621359	Netted trees	2	Interior	21	0	0
Open trees	2	Interior	52	1	1.923076923	Netted trees	2	Interior	16	0	0
Open trees	2	Interior	82	0	0	Netted trees	2	Interior	17	0	0
