# Supplementary material for: The net return from animal activity in agro-ecosystems: trading off benefits from ecosystem services against costs from crop damage
Source: F1000Res. 2014 Apr 30;2:239. Originally published 2013 Nov 12. [Version 2] doi: 10.12688/f1000research.2-239.v2 (PMC4176426; doi:10.12688/f1000research.2-239.v2)
Supplement: Pre-harvest nut damage and post-harvest mummy nut removal by birds in an Australian almond plantation. — Pre-harvest nut damage. Contains data on the number of almonds on each lateral branch at the beginning of the experiment (‘Total almonds’), the number eaten by birds (‘Eaten by birds’), and the percentage of total nuts damaged (‘percent damaged’) for trees exposed to birds (‘Open trees’) at two almond blocks (‘Almond block; 1, 2’) in either edge or interior block rows (‘Row location; edge, interior’). Data are also provided for trees excluding birds (‘Netted trees’) showing the number of almonds on each lateral branch at the beginning of the experiment (‘Total almonds’), the number lost to non-bird factors (e.g. storms) (‘Non-bird nut loss’), and the percentage of total nuts lost (‘percent loss’) at two almond blocks in either edge or interior block rows. Post-harvest mummy nut removal. Contains data on the number of mummy nuts on each lateral branch at the beginning of the experiment (‘Total mummy nuts’), the number eaten by birds (‘Eaten by birds’), and the percentage of total nuts eaten (‘percent eaten’) for trees exposed to birds (‘Open trees’) at two almond blocks (‘Almond block; 1, 2’) in either edge or interior block rows (‘Row location; edge, interior’). Data are also provided for trees excluding birds (‘Netted trees’) showing the number of mummy nuts on each lateral branch at the beginning of the experiment (‘Total mummy nuts’), the number lost to non-bird factors (‘Non-bird nut loss’), and the percentage of total nuts lost (‘percent loss’) at two almond blocks in either edge or interior block rows. Data shows the relationship between % bird damage to the almond crop ('percent bird damage') and the cost to growers ('AUD cost/ha') based on a wholesale almond price of $5.05 kg-1 (dashed line in Figure 5a in main article). The relationship between the cost of replacing the ecosystem service based on varying the salary rate for mechanical shaker drivers - 'Replacement cost (salary rate/hr)' and the ecosystem-service value (bold line in Figure 5a in main article [file f1000research-2-4324-s0000.tgz › Post_harvest_mummy_nut_removal.csv]

Treatment	Almond block	Row location	Total mummy nuts	Eaten by birds	Percent eaten	Treatment	Almond block	Row location	Total mummy nuts	Non-bird nut loss	Percent loss
Open trees	1	Edge	54	40	74.07407407	Netted trees	1	Edge	44	1	2.272727273
Open trees	1	Edge	57	41	71.92982456	Netted trees	1	Edge	41	2	4.87804878
Open trees	1	Edge	41	29	70.73170732	Netted trees	1	Edge	46	3	6.52173913
Open trees	1	Edge	18	14	77.77777778	Netted trees	1	Edge	18	0	0
Open trees	1	Edge	30	17	56.66666667	Netted trees	1	Edge	32	0	0
Open trees	1	Edge	19	8	42.10526316	Netted trees	1	Edge	19	2	10.52631579
Open trees	1	Edge	21	8	38.0952381	Netted trees	1	Edge	21	0	0
Open trees	1	Edge	31	19	61.29032258	Netted trees	1	Edge	23	4	17.39130435
Open trees	1	Edge	67	44	65.67164179	Netted trees	1	Edge	44	2	4.545454545
Open trees	1	Edge	91	71	78.02197802	Netted trees	1	Edge	46	1	2.173913043
Open trees	1	Edge	29	8	27.5862069	Netted trees	1	Edge	50	3	6
Open trees	1	Edge	22	8	36.36363636	Netted trees	1	Edge	16	4	25
Open trees	1	Edge	17	2	11.76470588	Netted trees	1	Edge	50	6	12
Open trees	1	Edge	41	29	70.73170732	Netted trees	1	Edge	15	1	6.666666667
Open trees	1	Edge	17	2	11.76470588	Netted trees	1	Edge	38	5	13.15789474
Open trees	1	Interior	23	10	43.47826087	Netted trees	1	Interior	38	1	2.631578947
Open trees	1	Interior	29	5	17.24137931	Netted trees	1	Interior	37	0	0
Open trees	1	Interior	17	2	11.76470588	Netted trees	1	Interior	20	0	0
Open trees	1	Interior	13	2	15.38461538	Netted trees	1	Interior	39	2	5.128205128
Open trees	1	Interior	28	5	17.85714286	Netted trees	1	Interior	47	1	2.127659574
Open trees	1	Interior	87	70	80.45977011	Netted trees	1	Interior	36	0	0
Open trees	1	Interior	46	12	26.08695652	Netted trees	1	Interior	12	0	0
Open trees	1	Interior	23	1	4.347826087	Netted trees	1	Interior	22	1	4.545454545
Open trees	1	Interior	25	3	12	Netted trees	1	Interior	40	5	12.5
Open trees	1	Interior	18	2	11.11111111	Netted trees	1	Interior	42	5	11.9047619
Open trees	1	Interior	11	2	18.18181818	Netted trees	1	Interior	37	0	0
Open trees	1	Interior	14	1	7.142857143	Netted trees	1	Interior	19	1	5.263157895
Open trees	1	Interior	82	8	9.756097561	Netted trees	1	Interior	17	2	11.76470588
Open trees	1	Interior	35	9	25.71428571	Netted trees	1	Interior	10	0	0
Open trees	1	Interior	62	17	27.41935484	Netted trees	1	Interior	49	4	8.163265306
Open trees	2	Edge	34	21	61.76470588	Netted trees	2	Edge	47	2	4.255319149
Open trees	2	Edge	24	10	41.66666667	Netted trees	2	Edge	12	0	0
Open trees	2	Edge	42	34	80.95238095	Netted trees	2	Edge	34	7	20.58823529
Open trees	2	Edge	15	7	46.66666667	Netted trees	2	Edge	36	4	11.11111111
Open trees	2	Edge	19	4	21.05263158	Netted trees	2	Edge	20	1	5
Open trees	2	Edge	39	26	66.66666667	Netted trees	2	Edge	36	0	0
Open trees	2	Edge	23	18	78.26086957	Netted trees	2	Edge	47	6	12.76595745
Open trees	2	Edge	67	54	80.59701493	Netted trees	2	Edge	20	0	0
Open trees	2	Edge	41	16	39.02439024	Netted trees	2	Edge	14	1	7.142857143
Open trees	2	Edge	32	6	18.75	Netted trees	2	Edge	32	1	3.125
Open trees	2	Edge	28	12	42.85714286	Netted trees	2	Edge	12	4	33.33333333
Open trees	2	Edge	22	11	50	Netted trees	2	Edge	43	4	9.302325581
Open trees	2	Edge	21	15	71.42857143	Netted trees	2	Edge	17	1	5.882352941
Open trees	2	Edge	25	16	64	Netted trees	2	Edge	31	0	0
Open trees	2	Edge	21	16	76.19047619	Netted trees	2	Edge	28	2	7.142857143
Open trees	2	Interior	24	2	8.333333333	Netted trees	2	Interior	14	0	0
Open trees	2	Interior	13	1	7.692307692	Netted trees	2	Interior	32	0	0
Open trees	2	Interior	18	0	0	Netted trees	2	Interior	19	0	0
Open trees	2	Interior	17	1	5.882352941	Netted trees	2	Interior	17	0	0
Open trees	2	Interior	21	1	4.761904762	Netted trees	2	Interior	17	2	11.76470588
Open trees	2	Interior	88	73	82.95454545	Netted trees	2	Interior	23	2	8.695652174
Open trees	2	Interior	30	2	6.666666667	Netted trees	2	Interior	31	3	9.677419355
Open trees	2	Interior	25	2	8	Netted trees	2	Interior	31	0	0
Open trees	2	Interior	14	0	0	Netted trees	2	Interior	37	2	5.405405405
Open trees	2	Interior	30	3	10	Netted trees	2	Interior	34	2	5.882352941
Open trees	2	Interior	39	2	5.128205128	Netted trees	2	Interior	15	2	13.33333333
Open trees	2	Interior	19	2	10.52631579	Netted trees	2	Interior	38	5	13.15789474
Open trees	2	Interior	36	2	5.555555556	Netted trees	2	Interior	33	2	6.060606061
Open trees	2	Interior	26	2	7.692307692	Netted trees	2	Interior	26	0	0
Open trees	2	Interior	42	4	9.523809524	Netted trees	2	Interior	19	0	0
